# Supplementary material for: Evolution of the Electronic Structure of the trans-[Re6S8bipy4Cl2] Octahedral Rhenium Cluster during Reduction
Source: Molecules. 2023 Apr 23;28(9):3658. doi: 10.3390/molecules28093658 (PMC10180412; doi:10.3390/molecules28093658)
Supplement: Supplementary file 1 [file molecules-28-03658-s001.zip]

Archive with 1 entries (1 files):
- molecules-2344849-supplementary.pdf
